# Supplementary material for: Pre-analytical errors during HIV viral load (HIV-VL) and early infant diagnosis (EID) testing in Cameroon
Source: PLoS One. 2026 Apr 27;21(4):e0324886. doi: 10.1371/journal.pone.0324886 (PMC13120008; doi:10.1371/journal.pone.0324886)
Supplement: S1 Table — (XLSX) [file pone.0324886.s001.xlsx]

## Sheet: S1 Table_Regional Distribution
Region	HIV VL Specimens received	HIV VL Rejected (n)	HIV VL Rejection Rate (%)	EID Specimens received	EID Rejected (n)	EID Rejection Rate (%)
Center	187631	10508	5.6	24830	1265	5.1
Littoral	11834	367	3.1	5873	129	2.2
Far North	30100	722	2.4	—	—	—
North West	33000	1056	3.2	—	—	—
South West	32220	805	2.5	7651	176	2.3
East, South, Adamawa, West	32100	998	3.1	—	—	—
Total	326885	12748	3.9	38354	1039	2.7
		S1 Table: Regional Distribution of sample received and rejected
