# Supplementary material for: Pre-analytical errors during HIV viral load (HIV-VL) and early infant diagnosis (EID) testing in Cameroon
Source: PLoS One. 2026 Apr 27;21(4):e0324886. doi: 10.1371/journal.pone.0324886 (PMC13120008; doi:10.1371/journal.pone.0324886)
Supplement: S2 Table — (XLSX) [file pone.0324886.s002.xlsx]

## Sheet: S2 Table Rejection Reason for 
Type of Pre-analytical Error	Number of Rejections (n)	Percentage (%)	P-value
Identification/Mislabeling errors	8049	63.14	0.031
Insufficient specimen volume	5571	43.7	0.049
Hemolyzed specimens	3543	27.79	0.054
Packaging/Transport errors	1160	9.1	NS
Note: More than one error per sample possible
		S2 Table: Rejection Reasons for VL
