# Supplementary material for: Pre-analytical errors during HIV viral load (HIV-VL) and early infant diagnosis (EID) testing in Cameroon
Source: PLoS One. 2026 Apr 27;21(4):e0324886. doi: 10.1371/journal.pone.0324886 (PMC13120008; doi:10.1371/journal.pone.0324886)
Supplement: S3 Table — (XLSX) [file pone.0324886.s003.xlsx]

## Sheet: S3 Table_Rejection reasons EID
Type of Pre-analytical Error	Number of Rejections (n)	Percentage (%)	P-value
Missing/Mismatched identification on request forms	386	37.12	0.042
Sample unavailability	139	13.4	0.056
Information discrepancies	459	44.2	0.033
	S3 Table: Rejection Reasons for EID
