# Supplementary material for: Pre-analytical errors during HIV viral load (HIV-VL) and early infant diagnosis (EID) testing in Cameroon
Source: PLoS One. 2026 Apr 27;21(4):e0324886. doi: 10.1371/journal.pone.0324886 (PMC13120008; doi:10.1371/journal.pone.0324886)
Supplement: S4 Table — (XLSX) [file pone.0324886.s004.xlsx]

## Sheet: S4 Table_Logistic regression
Test Type	Factor	Category	Specimens Received (n)	Specimens Received (%)	Specimens Rejected (n)	Rejection Rate (%)	Crude OR	95% CI	Adjusted OR	95% CI	P-value
HIV VL	Region of specimen origin	Same region as testing laboratory	257324	78.8	6690	2.6	Reference	—	Reference	—	—
HIV VL	Region of specimen origin	Other regions	69561	21.3	3756	5.4	2.2	1.9–2.6	2.5	2.1–3.0	0.001
HIV VL	Facility sample-collection capacity	Low-volume facilities	52628	16.1	1210	2.3	Reference	—	Reference	—	—
HIV VL	Facility sample-collection capacity	High-volume facilities	274257	83.9	13987	5.1	2.3	1.9–2.8	4.2	2.7–9.6	0.001
EID	Region of specimen origin	Same region as testing laboratory	789	76.2	19	2.4	Reference	—	Reference	—	—
EID	Region of specimen origin	Other regions	246	23.8	8	3.3	1.4	0.6–3.2	2.1	1.0–4.5	0.052
EID	Facility sample-collection capacity	Low-volume facilities	175	16.9	4	2.3	Reference	—	Reference	—	—
EID	Facility sample-collection capacity	High-volume facilities	862	83.4	30	3.5	1.5	0.5–4.5	5.1	3.7–10.3	0.001
		S4 Table: Logistic Regression
